# Supplementary material for: A miR172e/TOE3 Module from the Halophyte Halostachys caspica Regulates Plant Multiple Abiotic Stress Tolerance via Cellular Homeostasis
Source: Plants (Basel). 2026 Apr 1;15(7):1087. doi: 10.3390/plants15071087 (PMC13074249; doi:10.3390/plants15071087)
Supplement: Supplementary file 1 [file plants-15-01087-s001.zip]

Archive with 1 entries (1 files):
- plants-4073033-supplementary.xlsx
