# Supplementary material for: A miR172e/TOE3 Module from the Halophyte Halostachys caspica Regulates Plant Multiple Abiotic Stress Tolerance via Cellular Homeostasis
Source: Plants (Basel). 2026 Apr 1;15(7):1087. doi: 10.3390/plants15071087 (PMC13074249; doi:10.3390/plants15071087)
Supplement: Supplementary file 1 [file plants-15-01087-s001.zip › plants-4073033-supplementary.xlsx]

## Sheet: Table S1
Table S1 Primers Used in This Study
Primer Name	Sequence (5′→3′)	Target Gene/Sample	Remarks
qRT-HcmiR172e-F	CGGCGGGAATCTTGATGATG	HcmiR172e (H. caspica)	real-time primer
qRT-HcmiR172e-R	GTGCAGGGTCCGAGGTATTC	HcmiR172e (H. caspica)	real-time primer
qRT-HcU6-F	GGGGACATCCGATAAAATTGG	HcU6 (H. caspica)	reference gene primer
qRT-HcU6-R	GGACCATTTCTCGATTTATGCGT	HcU6 (H. caspica)	reference gene primer
qRTHc5S-P1	ACCGCCATCCAACTCGC	Hc5S (H. caspica)	reference gene primer
qRTHc5S -P2	TGTGCTGCTTCCATGATGCAGTACTAC	Hc5S (H. caspica)	reference gene primer
qRT-NtGUS-F	TACCGACGAAAACGGCAAGA	GUS (Nicotiana tabacum)	real-time primer
qRT-NtGUS-R	TCCAGTTGCAACCACCTGTT	GUS (Nicotiana tabacum)	real-time primer
qRT-AtActin-F	GGTAACATTGTGCTCAGTGGTGG	AtActin (Arabidopsis thaliana)	reference gene primer
qRT-AtActin-R	AACGACCTTAATCTTCATGCTGC	AtActin (A. thaliana)	reference gene primer
qRT-AtPOD-F	CCAAACTCTTCGTGGACTATGC	AtPOD (A. thaliana)	real-time primer
qRT-AtPOD-R	AACTCTTGGTCGCTCTGGAT	AtPOD (A. thaliana)	real-time primer
qRT-AtP5CS-F	GGGACAAGTTGTGGATGGAGAC	AtP5CS (A. thaliana)	real-time primer
qRT-AtP5CS-R	TGGTACAAACCTCAAGGAACAC	AtP5CS (A. thaliana)	real-time primer
qRT-AtDREB2A-F	GACCTAAATGGCGACGATGT	AtDREB2A (A. thaliana)	real-time primer
qRT-AtDREB2A-R	TCGAGCTGAAACGGAGGTAT	AtDREB2A (A. thaliana)	real-time primer
qRT-AtNHX1-F	AGTGTCGAAACTGCCTTCGT	AtNHX1 (A. thaliana)	real-time primer
qRT-AtNHX1-R	CCAGTGCCTAGCCCAATCAA	AtNHX1 (A. thaliana)	real-time primer
qRT-AtSOS3-F	GACCGCAAAAACGACGGAAA	AtSOS3 (A. thaliana)	real-time primer
qRT-AtSOS3-R	ACAGTACACAAGGCAAGTCCA	AtSOS3 (A. thaliana)	real-time primer
qRT-AtRD29A-F	GCCGAGAAACTTCAGATTGG	AtRD29A (A. thaliana)	real-time primer
qRT-AtRD29A-R	CCATTCCTCCTCCTCCTTTC	AtRD29A (A. thaliana)	real-time primer
qRT-AtRAB18-F	GAGCACCACGAGAAGAAGG	AtRAB18 (A. thaliana)	real-time primer
qRT-AtRAB18-R	GCACAATACAACGACCGAATG	AtRAB18 (A. thaliana)	real-time primer
qRT-AtICE1-F	AGCTCCGTTGGAGTTGGAAG	AtICE1 (A. thaliana)	real-time primer
qRT-AtICE1-R	GCTGCACGTTTCTGGAACAG	AtICE1 (A. thaliana)	real-time primer
qRT-AtCBF2-F	TGACGTGTCCTTATGGAGCTA	AtCBF2 (A. thaliana)	real-time primer
qRT-AtCBF2-R	CTGCACTCAAAAACATTTGCA	AtCBF2 (A. thaliana)	real-time primer
qRT-AtCBF3-F	GATGACGACGTATCGTTATGGA	AtCBF3 (A. thaliana)	real-time primer
qRT-AtCBF3-R	TACACTCGTTTCTCAGTTTTACAAAC	AtCBF3 (A. thaliana)	real-time primer
qRT-AtCOR15A-F	GTGACGGATAAAACAAAAGAGG	AtCOR15A (A. thaliana)	real-time primer
qRT-AtCOR15A-R	GACCCTACTTTGTGGCATCCTT	AtCOR15A (A. thaliana)	real-time primer
qRT-AtCOR47-F	CAGTGTCGGAGAGTGTGGTG	AtCOR47 (A. thaliana)	real-time primer
qRT-AtCOR47-R	ACAGCTGGTGAATCCTCTGC	AtCOR47 (A. thaliana)	real-time primer
qRT-AtABA1-F	TCCGTGGTAAGAAGGTGAAGTC	AtABF1 (A. thaliana)	real-time primer
qRT-AtABA1-R	TGTAAGCGTCTCTGTAATTTCTCC	AtABF1 (A. thaliana)	real-time primer
HcmiR172e-F (KpnI)	GTACCCCGCTGCAGCATCAT	HcmiR172e (H. caspica)	with RE sites
HcmiR172e-R (BamHI)	GGATCCATGCAGCATCATCAAG	HcmiR172e (H. caspica)	with RE sites
HcTOE3 ORF-F (KpnI)	GGTACCATGTTGGATCTTAATCT	HcTO3 (H. caspica)	with RE sites
HcTOE3 ORF-R (BamHI)	GGATCCTCAGTTAGATAAGTG	HcTO3 (H. caspica)	with RE sites
Hcβ-actin-P1	AAGACCTGCTGCCAAACTGA	Hcβ-actin (H. caspica)	reference gene primer
Hcβ-actin-P2	CAAATCGATGCCGAAACTCG	Hcβ-actin (H. caspica)	reference gene primer
NLP	AACGAGGGATCAGCAAGGAG	Reference gene (H. caspica)	Nested Primer
miR172e-F	TGCAGATCGCACATCAATCCAA	HcmiR172e (H. caspica)	Gene-specific primer for RACE
miR172e-R	ATGAGAGATCATCAGATGAGCAATTC	HcmiR172e (H. caspica)	Gene-specific primer for RACE
miR172e-5'RACE-GSP	AGGGGGTTAAGAAATAAATGTTG	HcmiR172e (H. caspica)	Gene-specific primer for RACE
miR172e-5'RACE-NGSP	CTTGAGCTAGACCGTGTAAATGGTGTCC	HcmiR172e (H. caspica)	Gene-specific primer for RACE
HcTOE3 5'RACE-Outer	CGTGAGCTCTCTGGTGGTGAT	HcTOE3 (H. caspica)	Gene-specific primer for RACE
HcTOE3 5'RACE-Inner	ATGCAGAGCACGACATATGGA	HcTOE3 (H. caspica)	Gene-specific primer for RACE
HcTOE3 3'RACE-Outer	ATGTCCTGCTGCCATCATTC	HcTOE3 (H. caspica)	Gene-specific primer for RACE
HcTOE3 3'RACE-Inner	GTGATCAGTTGGATCCCTTAATC	HcTOE3 (H. caspica)	Gene-specific primer for RACE
